# Supplementary material for: Industrial Winemaking Waste to Sustainable Palladium(II) Recovery: A Green One-Step Synthesis of Activated Carbon from Grape Seeds
Source: Materials (Basel). 2025 Dec 28;19(1):107. doi: 10.3390/ma19010107 (PMC12786859; doi:10.3390/ma19010107)
Supplement: Supplementary file 1 [file materials-19-00107-s001.zip]

Archive with 1 entries (1 files):
- materials-4041047-supplementary.pdf
